# Supplementary material for: Addressing Tobacco Use in Underserved Communities Outside of Primary Care: The Need to Tailor Tobacco Cessation Training for Community Health Workers
Source: Int J Environ Res Public Health. 2023 Apr 19;20(8):5574. doi: 10.3390/ijerph20085574 (PMC10138947; doi:10.3390/ijerph20085574)
Supplement: Supplementary file 1 [file ijerph-20-05574-s001.zip]

Archive with 1 entries (1 files):
- ijerph-2259655-supplementary.pdf
